# Supplementary material for: Exploration of the causal relationship between inflammatory cytokines and prostate carcinoma: a comprehensive Mendelian randomization study
Source: Front Oncol. 2024 Aug 29;14:1381803. doi: 10.3389/fonc.2024.1381803 (PMC11390350; doi:10.3389/fonc.2024.1381803)
Supplement: Supplementary file 1 [file Table1.xlsx]

## Sheet: Sheet1
exposure	Threshold setting	SNP	PVE	F
MCP1	1e-05	rs10145849	0.00261226	21.7202
		rs10744620	0.00288029	23.9552
		rs10888395	0.00299818	24.9387
		rs12075	0.0234015	198.719
		rs2036297	0.00662606	55.3164
		rs2712431	0.00251817	20.9359
		rs7197349	0.00265552	22.0809
		rs7517040	0.00320967	26.7035
		rs78629618	0.00253059	21.0394
		rs9317045	0.00277641	23.0888
SCGFβ	1e-05	rs12480722	0.00565158	20.9274
		rs151227923	0.00560044	20.737
		rs17876031	0.00948308	35.251
		rs226836	0.00541036	20.0293
		rs264162	0.00593353	21.9777
		rs35886564	0.00534364	19.781
		rs4656185	0.0171177	64.1251
		rs4737732	0.00559507	20.7169
		rs6726057	0.00553941	20.5097
		rs703632	0.00527341	19.5196
		rs7762066	0.00582694	21.5805
VEGF	1e-05	rs10153304	0.00317304	22.6576
		rs10886366	0.00287186	20.5008
		rs10934631	0.00309112	22.0708
		rs12456390	0.00287186	20.5008
		rs3025021	0.00329677	23.544
		rs34881325	0.0045833	32.7741
		rs41282660	0.00525666	37.6147
		rs4507572	0.00484839	34.679
		rs67798973	0.00877291	62.9982
		rs6921438	0.0992154	784
		rs8045833	0.00366715	26.1989
		rs9472183	0.00792619	56.8693
PDGFbb	1e-05	rs10829477	0.00244473	20.3238
		rs11766649	0.00258122	21.4615
		rs11916118	0.00252575	20.9991
		rs12289510	0.00293014	24.3711
		rs12515788	0.00244418	20.3193
		rs13024765	0.00494195	41.1871
		rs13412535	0.0287347	245.347
		rs2324229	0.00370425	30.8335
		rs4965869	0.012308	103.342
		rs72777070	0.00343313	28.569
		rs9806745	0.00609077	50.8203
		rs9936075	0.00273417	22.7366
		rs9941733	0.00311693	25.9295
Eotaxin	5e-08	rs12075	0.0138777	114.737
		rs2024050	0.00397334	32.5239
		rs3091309	0.00487552	39.9449
		rs342511	0.00425784	34.8626
MIF	1e-05	rs11084300	0.00561778	19.7394
		rs12594190	0.00731718	25.7547
		rs35890933	0.00573107	20.1398
		rs591584	0.00564895	19.8496
		rs6894189	0.00554207	19.4719
TRAIL	1e-05	rs10164260	0.00283547	23.2772
		rs11657269	0.00254395	20.8779
		rs11699445	0.00261587	21.4697
		rs13185784	0.00260396	21.3717
		rs13278062	0.00316968	26.0295
		rs17434886	0.00245125	20.1152
		rs3136596	0.00366579	30.1186
		rs4760	0.00260033	21.3418
		rs477251	0.0035046	28.7896
		rs6506939	0.00366202	30.0875
		rs7229599	0.00341973	28.09
		rs747324	0.00281059	23.0724
HGF	1e-05	rs12155004	0.00124052	27.0247
		rs17839695	0.000953213	20.7598
		rs34602933	0.00111584	24.3056
		rs34603911	0.00096455	21.0069
		rs4541868	0.000909453	19.8059
		rs4614673	0.00120572	26.2656
		rs59950280	0.00439994	96.1571
		rs739269	0.00104041	22.6607
		rs7569900	0.00111895	24.3733
GROα	1e-05	rs1113500	0.0065616	23.1503
		rs11715515	0.00573099	20.2029
		rs12075	0.0667007	250.494
		rs2422841	0.00597503	21.0684
		rs508977	0.0499753	184.378
		rs722178	0.00578529	20.3954
IP10	1e-05	rs10758800	0.00539905	20.0035
		rs10809307	0.00577788	21.4152
		rs11626201	0.00606736	22.4947
		rs4862110	0.00560193	20.7594
		rs5758022	0.00544606	20.1786
		rs6707974	0.0053727	19.9053
		rs7645625	0.00566576	20.9973
		rs7690978	0.00625133	23.1811
		rs8112909	0.00613461	22.7456
TNFβ	1e-05	rs10925040	0.0140013	22.1379
		rs139568	0.0124301	19.6225
		rs28535566	0.0125768	19.8569
		rs35781474	0.0124368	19.6332
		rs753274	0.01385	21.8953
TNFα	1e-05	rs10511404	0.00582426	20.2349
		rs10814274	0.00569218	19.7733
		rs10834997	0.00671806	23.3611
		rs149126334	0.00597352	20.7565
		rs72490194	0.00578993	20.1149
		rs8121916	0.00634904	22.0697
SDF1α	1e-05	rs10474392	0.00484612	29.2086
		rs10876525	0.00241612	14.527
		rs12407262	0.00326466	19.6456
		rs12810737	0.00279276	16.7979
		rs13400104	0.00194998	11.7188
		rs4581824	0.00272992	16.4189
		rs482700	0.00321592	19.3513
		rs67689854	0.00202925	12.1962
		rs9267091	0.00246169	14.8016
SCF	5e-08	rs11608458	0.00155258	33.8336
		rs12149545	0.00628114	137.529
		rs174528	0.00148511	32.3611
		rs2740488	0.0038401	83.8751
		rs2980888	0.00182968	39.8832
		rs380267	0.00401976	87.815
		rs4149307	0.00164505	35.852
		rs579459	0.00157935	34.4178
		rs6073958	0.0242217	540.098
		rs705379	0.0019652	42.843
		rs73593810	0.00528159	115.527
		rs822928	0.00166699	36.331
		rs964184	0.00157097	34.2349
RANTES	1e-05	rs2731672	0.00587021	20.2006
		rs55890718	0.00575756	19.8107
		rs62438851	0.00648934	22.345
		rs7000423	0.00787055	27.1387
		rs72793342	0.00676735	23.3088
MIP1β	5e-08	rs10491120	0.0106887	89.059
		rs113010081	0.0716812	636.493
		rs2673050	0.00801601	66.6099
		rs4536515	0.00760556	63.1731
		rs4796072	0.0050862	42.1399
		rs6505501	0.00798702	66.367
		rs917443	0.00467674	38.7315
MIP1α	1e-05	rs10835056	0.00623499	22.0974
		rs113889446	0.00571671	20.25
		rs12690897	0.00640101	22.6896
		rs12973634	0.00548702	19.4319
		rs137875	0.00550635	19.5008
		rs33202	0.00562307	19.9164
		rs57786342	0.00599927	21.257
		rs7242404	0.00580694	20.5715
MIG	1e-05	rs10774624	0.00531401	19.6867
		rs13094143	0.00531401	20.4379
		rs41272086	0.00531401	28.7709
		rs55876513	0.00531401	42.3775
		rs816960	0.00531401	25.1642
		rs9456663	0.00531401	19.7108
MCSF	1e-05	rs12962919	0.0246787	21.2546
		rs13108768	0.023631	20.3304
		rs34089869	0.0243479	20.9626
		rs9387100	0.0248865	21.4382
IFN-γ	1e-05	rs10487554	0.00309635	23.919
		rs1867282	0.0028151	21.7403
		rs2073438	0.00295396	22.8159
bFGF	1e-05	rs1144789	0.00267688	20.3049
		rs13131381	0.00261777	19.8554
		rs13412535	0.00321837	24.4256
		rs1530455	0.00259912	19.7136
		rs2292368	0.0026504	20.1035
		rs62305808	0.00260432	19.7531
		rs747334	0.00276427	20.9697
		rs75168112	0.00288388	21.8797
		rs78873483	0.0027264	20.6816
GCSF	1e-05	rs10486567	6.49674e-05	30.0825
		rs10505477	0.000162786	75.3838
		rs1058205	0.000136166	63.0548
		rs10908278	0.000161221	74.6591
		rs12282656	0.000108354	50.1743
		rs13262167	6.44256e-05	29.8316
		rs17765344	0.00012222	56.5962
		rs56005245	0.000167089	77.3767
		rs7123299	0.000108069	50.0426
		rs7824868	0.000146985	68.0653
CRP	1e-05	rs2228145	0.00316051	30.25
		rs429358	0.0125233	121
		rs7979478	0.00510949	49
		rs876537	0.00440873	42.25
PCT	5e-08	rs1446528	0.00725242	24.1151
		rs2270263	0.00787092	26.188
		rs2427459	0.00654665	21.7529
		rs4416082	0.00597269	19.8343
		rs57626295	0.00663348	22.0434
		rs61986621	0.00641852	21.3244
		rs719070	0.00614529	20.411
		rs7258858	0.00627697	20.8512
		rs74093831	0.0084716	28.2037
		rs9474592	0.00748759	24.903
PGE	5e-08	rs13283456	0.0182107	198.617
		rs1354034	0.00357524	38.4211
		rs4554007	0.0054204	58.358
			0.0272064
IL1ra	5e-08	rs1139015	0.0022034	48.0474
		rs2441376	0.0104031	228.73
		rs3935280	0.00151349	32.9804
		rs62143194	0.0127672	281.382
		rs6734238	0.0173765	384.763
IL-1β	1e-05	rs1942793	0.00442316	14.7013
		rs2255932	0.00641132	21.352
		rs4786740	0.00526045	17.4989
		rs62015704	0.00439816	14.6178
		rs9898641	0.00601752	20.0325
IL-2	1e-05	rs10131977	0.00564395	19.724
		rs12051139	0.00599741	20.9668
		rs13412535	0.00805846	28.2307
		rs16836080	0.00586911	20.5156
		rs170117	0.0061396	21.4669
		rs2807544	0.00616868	21.5692
		rs4634519	0.00628396	21.9748
		rs7615304	0.00670422	23.4544
IL-4	1e-05	rs10512267	0.00321392	26.1941
		rs12091966	0.00250256	20.3818
		rs12683479	0.00251371	20.4728
		rs17713451	0.00311153	25.357
		rs2073438	0.00244466	19.9091
		rs6969391	0.00253982	20.6861
		rs9941733	0.00304121	24.7821
IL-5	1e-05	rs10454319	0.00586074	19.8318
		rs28793375	0.00615594	20.8368
		rs6737109	0.0065137	22.0558
		rs7767396	0.0111488	37.9276
IL-6	1e-05	rs112051809	0.000902244	19.6488
		rs13120839	0.000952029	20.734
		rs1444691	0.00101282	22.0592
		rs1530088	0.000982511	21.3985
		rs2228145	0.00904023	198.492
		rs2288477	0.000988141	21.5212
		rs2651097	0.00096342	20.9823
		rs34726248	0.000943413	20.5462
		rs4363128	0.000904062	19.6884
		rs4802241	0.00104247	22.7058
		rs4959106	0.00163197	35.5665
		rs7448500	0.00111567	24.3018
		rs9459508	0.000905447	19.7186
IL-7	1e-05	rs11662005	0.00564904	19.367
		rs2095309	0.00584638	20.0475
		rs28793375	0.00600304	20.588
		rs4320361	0.0474558	169.836
		rs62006410	0.00768624	26.4054
		rs6707510	0.00575335	19.7267
		rs75904417	0.00689592	23.6714
IL-8	1e-05	rs10275833	0.000915346	19.9343
		rs11165658	0.00101739	22.1588
		rs1138991	0.000902398	19.6521
		rs11559982	0.000918302	19.9988
		rs11714276	0.000933159	20.3226
		rs11871988	0.000946549	20.6145
		rs17272754	0.000923582	20.1139
		rs2043963	0.000968828	21.1002
		rs2787927	0.000987644	21.5104
		rs28767534	0.000911701	19.8549
		rs2921410	0.000961711	20.9451
		rs35592645	0.000993282	21.6333
		rs36057095	0.000919534	20.0256
		rs4887995	0.00132018	28.7624
		rs55947850	0.000949357	20.6757
		rs602125	0.000894915	19.489
		rs7150666	0.000919153	20.0173
		rs7264095	0.000944749	20.5753
		rs78741217	0.00104468	22.754
		rs912764	0.000900569	19.6122
IL-9	1e-05	rs10982712	0.00558139	20.3966
		rs3957147	0.00560973	20.5008
		rs7242404	0.00591869	21.6366
		rs73218490	0.00550426	20.1132
IL-10	1e-05	rs10457128	0.00328193	25.2915
		rs10493718	0.00318622	24.5516
		rs1530455	0.00269685	20.7705
		rs2086656	0.00276402	21.2893
		rs282258	0.00485803	37.4967
		rs3025021	0.00306113	23.5847
		rs4345303	0.00269958	20.7916
		rs4349809	0.0374657	298.976
		rs465757	0.00302501	23.3056
		rs6085948	0.00305494	23.5369
		rs6458375	0.00296309	22.8272
		rs67798973	0.00259813	20.0082
		rs6799107	0.0026749	20.601
		rs7088799	0.00337722	26.0283
		rs9951418	0.00262652	20.2274
		rs9981861	0.00254785	19.62
IL-13	1e-05	rs10995614	0.00576701	20.6323
		rs12623722	0.00589583	21.0959
		rs17722688	0.00554676	19.8399
		rs2370048	0.00602369	21.5561
		rs27949	0.00600324	21.4825
		rs29545	0.00572651	20.4865
		rs6799107	0.00656197	23.4951
		rs7073807	0.00623665	22.323
		rs73322775	0.00584193	20.9019
		rs75904417	0.00555093	19.8549
		rs75954784	0.00564118	20.1795
		rs7757246	0.00735107	26.3414
		rs9472168	0.0760682	292.851
IL-16	1e-05	rs11787273	0.00587393	20.5798
		rs1255143	0.00829251	29.1243
		rs1801020	0.0115206	40.5938
		rs4253283	0.0088368	31.053
		rs4513633	0.00696503	24.4293
IL-17	1e-05	rs12735700	0.0026252	20.4251
		rs1530455	0.0049971	38.9722
		rs17106604	0.00323411	25.1781
		rs57920188	0.00263207	20.4788
		rs62191444	0.00271843	21.1526
		rs78612928	0.00280395	21.8198
IL-18	5e-08	rs10486567	6.49674e-05	30.0825
		rs10505477	0.000162786	75.3838
		rs1058205	0.000136166	63.0548
		rs10908278	0.000161221	74.6591
		rs10993994	0.000202404	93.7342
		rs12282656	0.000108354	50.1743
		rs13262167	6.44256e-05	29.8316
		rs17765344	0.00012222	56.5962
		rs56005245	0.000167089	77.3767
		rs62295839	8.82572e-05	40.8675
		rs7123299	0.000108069	50.0426
		rs7824868	0.000146985	68.0653
IL-12p70	1e-05	rs10958542	0.00236874	19.636
		rs12199215	0.00532885	44.3057
		rs1996152	0.00238544	19.7748
		rs2154346	0.00238878	19.8025
		rs273702	0.00248695	20.6183
		rs282258	0.00264084	21.8976
		rs3025021	0.00275128	22.8159
		rs4349809	0.0638746	564.287
		rs6532374	0.0024092	19.9722
		rs71361173	0.00260144	21.57
		rs7754905	0.00353411	29.3308
		rs7757246	0.00286805	23.787
		rs782107	0.00278712	23.1139
IL2rα	1e-05	rs16830132	0.00201885	21.6616
		rs16860079	0.00198605	21.3089
		rs34311740	0.00186328	19.9892
		rs34959607	0.00207037	22.2155
		rs41275852	0.00216639	23.248
		rs4142154	0.00189903	20.3735
		rs529899	0.00225576	24.2093
		rs628384	0.0019712	21.1493
		rs7359670	0.00203502	21.8354
		rs76610415	0.00188754	20.25
		rs79572522	0.00213392	22.8989
βNGF	1e-05	rs11102935	0.00113679	24.7625
		rs113496397	0.00100933	21.9832
		rs11682984	0.000934869	20.3599
		rs12950847	0.000932792	20.3146
		rs1776992	0.000971571	21.16
		rs2354323	0.00107066	23.3203
		rs2817165	0.00106484	23.1934
		rs28485654	0.000903155	19.6686
		rs3128517	0.00135154	29.4466
		rs34983931	0.00111254	24.2336
		rs62494116	0.000918463	20.0023
		rs6805205	0.0009795	21.3329
		rs80112031	0.00092624	20.1718
		rs9265569	0.00108576	23.6497
CXCL16	1e-05	rs10164863	0.000929827	20.25
		rs1029732	0.00165712	36.1155
		rs10444761	0.00134135	29.2242
		rs10774624	0.00256777	56.0134
		rs10824732	0.0010348	22.5385
		rs112466593	0.000922818	20.0972
		rs1250559	0.00243178	53.0396
		rs12766377	0.000929827	20.25
		rs1284856	0.000952004	20.7334
		rs13099983	0.00090115	19.6249
		rs13398149	0.00135258	29.4694
		rs1602580	0.00360169	78.6489
		rs200027	0.00119838	26.1057
		rs2009581	0.0066053	144.674
		rs2175824	0.00244462	53.3204
		rs2522141	0.00095185	20.7301
		rs34474200	0.000993124	21.6299
		rs34775308	0.00153448	33.4386
		rs35087390	0.00241888	52.7576
		rs35186877	0.00841704	184.693
		rs4885277	0.000910519	19.8291
		rs5760639	0.00120461	26.2415
		rs6031303	0.00270083	58.9239
		rs6512104	0.00138625	30.2038
		rs72985428	0.000926144	20.1697
		rs73105938	0.00098787	21.5153
		rs73956806	0.00135451	29.5113
		rs748113	0.00228614	49.8559
		rs76505106	0.000959985	20.9074
		rs79498460	0.00105371	22.9508
		rs8080014	0.00657474	144
		rs9344405	0.000950776	20.7067
		rs943438	0.000902916	19.6634
CTACK	1e-05	rs135556	0.0127769	42.7223
		rs1489225	0.00637827	21.1898
		rs1907717	0.00619579	20.5798
		rs1925762	0.00684093	22.7375
		rs2159721	0.00588206	19.5316
		rs4947989	0.00608994	20.2261
		rs78408032	0.00611734	20.3176
		rs878771	0.00628294	20.8711
