# Supplementary material for: Exploration of the causal relationship between inflammatory cytokines and prostate carcinoma: a comprehensive Mendelian randomization study
Source: Front Oncol. 2024 Aug 29;14:1381803. doi: 10.3389/fonc.2024.1381803 (PMC11390350; doi:10.3389/fonc.2024.1381803)
Supplement: Supplementary file 2 [file Table2.xlsx]

## Sheet: Sheet1
exposure	method	nsnp	b	se	pval	lo_ci	up_ci	or	or_lci95	or_uci95	Het-pval	MR-PRESSO
MCP1	Inverse variance weighted	10	0.000802487	0.000583036	0.1687	-0.000340264	0.00194524	1.0008	0.99966	1.00195	0.332499	0.267
	MR Egger	10	0.00252485	0.0014786	0.126095	-0.000373213	0.00542291	1.00253	0.999627	1.00544
	Weighted median	10	0.00168661	0.000741642	0.0229564	0.000232994	0.00314023	1.00169	1.00023	1.00315
	Simple mode	10	0.00166536	0.00148878	0.292274	-0.00125265	0.00458338	1.00167	0.998748	1.00459
	Weighted mode	10	0.00189477	0.000796381	0.0412802	0.000333862	0.00345567	1.0019	1.00033	1.00346
SCGFβ	Inverse variance weighted	11	-0.000609604	0.000496434	0.219459	-0.00158261	0.000363406	0.999391	0.998419	1.00036	0.255453	0.319
	MR Egger	11	0.00147857	0.00213874	0.506799	-0.00271336	0.00567049	1.00148	0.99729	1.00569
	Weighted median	11	-0.000231311	0.000608051	0.703639	-0.00142309	0.000960469	0.999769	0.998578	1.00096
	Simple mode	11	-0.000313991	0.000805177	0.70474	-0.00189214	0.00126416	0.999686	0.99811	1.00126
	Weighted mode	11	-0.000292441	0.00072784	0.696289	-0.00171901	0.00113412	0.999708	0.998282	1.00113
VEGF	Inverse variance weighted	12	7.02556e-05	0.000300648	0.815233	-0.000519014	0.000659525	1.00007	0.999481	1.00066	0.662983	0.564
	MR Egger	12	0.000643609	0.000489322	0.217766	-0.000315463	0.00160268	1.00064	0.999685	1.0016
	Weighted median	12	0.000324792	0.000347401	0.34983	-0.000356114	0.0010057	1.00032	0.999644	1.00101
	Simple mode	12	2.36991e-05	0.000846855	0.978175	-0.00163614	0.00168353	1.00002	0.998365	1.00168
	Weighted mode	12	0.000326625	0.000357645	0.380685	-0.00037436	0.00102761	1.00033	0.999626	1.00103
PDGFbb	Inverse variance weighted	13	-0.000599704	0.000495406	0.226075	-0.0015707	0.000371291	0.9994	0.998431	1.00037	0.503815	0.613
	MR Egger	13	-0.00151335	0.00100556	0.16049	-0.00348425	0.000457547	0.998488	0.996522	1.00046
	Weighted median	13	-0.00105523	0.000566648	0.0625692	-0.00216586	5.53953e-05	0.998945	0.997836	1.00006
	Simple mode	13	-0.000779248	0.000901566	0.404355	-0.00254632	0.000987821	0.999221	0.997457	1.00099
	Weighted mode	13	-0.000968399	0.000590871	0.127161	-0.00212651	0.000189707	0.999032	0.997876	1.00019
Eotaxin	Inverse variance weighted	4	0.000650824	0.0012315	0.597165	-0.00176291	0.00306456	1.00065	0.998239	1.00307	0.0411366	0.15
	MR Egger	4	0.0046385	0.00551036	0.488523	-0.0061618	0.0154388	1.00465	0.993857	1.01556
	Weighted median	4	0.000920335	0.00105527	0.383136	-0.00114799	0.00298866	1.00092	0.998853	1.00299
	Simple mode	4	-0.00167805	0.00218805	0.498959	-0.00596663	0.00261053	0.998323	0.994051	1.00261
	Weighted mode	4	0.00233507	0.00106455	0.115877	0.000248541	0.00442159	1.00234	1.00025	1.00443
MIF	Inverse variance weighted	5	0.000984345	0.000685718	0.151146	-0.000359663	0.00232835	1.00098	0.99964	1.00233	0.504833	0.566
	MR Egger	5	0.00207813	0.0048065	0.694676	-0.00734262	0.0114989	1.00208	0.992684	1.01157
	Weighted median	5	0.00130455	0.000890208	0.1428	-0.000440259	0.00304936	1.00131	0.99956	1.00305
	Simple mode	5	0.00178674	0.00122021	0.216967	-0.000604874	0.00417835	1.00179	0.999395	1.00419
	Weighted mode	5	0.00166265	0.00115472	0.223321	-0.000600601	0.00392589	1.00166	0.9994	1.00393
TRAIL	Inverse variance weighted	12	-0.00042443	0.000724707	0.558106	-0.00184485	0.000995996	0.999576	0.998157	1.001	0.189083	0.208
	MR Egger	12	-0.00389483	0.00331916	0.267811	-0.0104004	0.00261072	0.996113	0.989654	1.00261
	Weighted median	12	-0.000797819	0.000885657	0.367683	-0.00253371	0.000938068	0.999202	0.99747	1.00094
	Simple mode	12	0.00176895	0.00167981	0.314894	-0.00152348	0.00506138	1.00177	0.998478	1.00507
	Weighted mode	12	-0.00152963	0.00140104	0.298266	-0.00427567	0.00121641	0.998472	0.995733	1.00122
HGF	Inverse variance weighted	9	-0.00067764	0.000875111	0.438725	-0.00239286	0.00103758	0.999323	0.99761	1.00104	0.813089	0.822
	MR Egger	9	-0.00397543	0.00291405	0.214733	-0.00968696	0.0017361	0.996032	0.99036	1.00174
	Weighted median	9	-0.00129698	0.00116552	0.265801	-0.0035814	0.000987449	0.998704	0.996425	1.00099
	Simple mode	9	-0.00145309	0.00185051	0.454939	-0.00508009	0.00217392	0.998548	0.994933	1.00218
	Weighted mode	9	-0.00159311	0.00129311	0.25293	-0.0041276	0.000941383	0.998408	0.995881	1.00094
GROα	Inverse variance weighted	6	0.000389694	0.00051196	0.446549	-0.000613747	0.00139313	1.00039	0.999386	1.00139	0.0343789	0.228
	MR Egger	6	0.000262657	0.00125842	0.844866	-0.00220386	0.00272917	1.00026	0.997799	1.00273
	Weighted median	6	0.00113711	0.000537672	0.0344399	8.32762e-05	0.00219095	1.00114	1.00008	1.00219
	Simple mode	6	0.000337324	0.00105324	0.761713	-0.00172702	0.00240167	1.00034	0.998274	1.0024
	Weighted mode	6	0.000913781	0.000574553	0.172612	-0.000212343	0.0020399	1.00091	0.999788	1.00204
IP10	Inverse variance weighted	9	0.00080656	0.000536383	0.132658	-0.000244751	0.00185787	1.00081	0.999755	1.00186	0.485105	0.502
	MR Egger	9	-0.000318666	0.00508473	0.95178	-0.0102847	0.0096474	0.999681	0.989768	1.00969
	Weighted median	9	0.00106321	0.000735293	0.148185	-0.00037796	0.00250439	1.00106	0.999622	1.00251
	Simple mode	9	0.00147624	0.00119774	0.252743	-0.000871321	0.00382381	1.00148	0.999129	1.00383
	Weighted mode	9	0.00140548	0.00119399	0.272975	-0.000934734	0.00374569	1.00141	0.999066	1.00375
TNFβ	Inverse variance weighted	5	0.000736254	0.00048693	0.130525	-0.000218128	0.00169064	1.00074	0.999782	1.00169	0.408381	0.449
	MR Egger	5	0.00246939	0.00360968	0.543017	-0.00460558	0.00954436	1.00247	0.995405	1.00959
	Weighted median	5	0.000741677	0.000648509	0.252763	-0.000529401	0.00201276	1.00074	0.999471	1.00201
	Simple mode	5	0.00094788	0.000919177	0.360703	-0.000853707	0.00274947	1.00095	0.999147	1.00275
	Weighted mode	5	0.000834235	0.000901053	0.406929	-0.000931829	0.0026003	1.00083	0.999069	1.0026
TNFα	Inverse variance weighted	6	-1.39324e-05	0.000824563	0.986519	-0.00163008	0.00160221	0.999986	0.998371	1.0016	0.156128	0.176
	MR Egger	6	-0.013893	0.0101408	0.24255	-0.033769	0.00598308	0.986203	0.966795	1.006
	Weighted median	6	0.000183229	0.000858193	0.830933	-0.00149883	0.00186529	1.00018	0.998502	1.00187
	Simple mode	6	0.000750105	0.00161768	0.662355	-0.00242055	0.00392076	1.00075	0.997582	1.00393
	Weighted mode	6	0.000725216	0.0015546	0.66048	-0.00232181	0.00377224	1.00073	0.997681	1.00378
SDF1α	Inverse variance weighted	9	-0.00116179	0.000863874	0.178669	-0.00285499	0.0005314	0.998839	0.997149	1.00053	0.803877	0.818
	MR Egger	9	0.00112697	0.0047455	0.819084	-0.00817421	0.0104282	1.00113	0.991859	1.01048
	Weighted median	9	-0.00143599	0.00109288	0.188863	-0.00357802	0.000706054	0.998565	0.996428	1.00071
	Simple mode	9	-0.00247755	0.00184417	0.215987	-0.00609213	0.00113703	0.997526	0.993926	1.00114
	Weighted mode	9	-0.00250374	0.0014707	0.127087	-0.0053863	0.000378827	0.997499	0.994628	1.00038
SCF	Inverse variance weighted	13	-0.00033375	0.000537269	0.53447	-0.0013868	0.000719297	0.999666	0.998614	1.00072	0.278944	0.26
	MR Egger	13	0.000611881	0.00110514	0.590881	-0.00155418	0.00277795	1.00061	0.998447	1.00278
	Weighted median	13	0.00041255	0.000674493	0.540773	-0.000909457	0.00173456	1.00041	0.999091	1.00174
	Simple mode	13	0.000238088	0.00120912	0.847194	-0.00213179	0.00260797	1.00024	0.99787	1.00261
	Weighted mode	13	0.000412905	0.000714855	0.574209	-0.000988212	0.00181402	1.00041	0.999012	1.00182
RANTES	Inverse variance weighted	5	-0.000194827	0.000682757	0.775374	-0.00153303	0.00114338	0.999805	0.998468	1.00114	0.931177	0.94
	MR Egger	5	-0.000714139	0.00426476	0.877667	-0.00907308	0.0076448	0.999286	0.990968	1.00767
	Weighted median	5	-0.000426848	0.000868989	0.623285	-0.00213007	0.00127637	0.999573	0.997872	1.00128
	Simple mode	5	-0.000696071	0.0011253	0.569688	-0.00290166	0.00150952	0.999304	0.997103	1.00151
	Weighted mode	5	-0.00066084	0.00100763	0.547739	-0.0026358	0.00131412	0.999339	0.997368	1.00131
MIP1β	Inverse variance weighted	7	-0.00053525	0.000505626	0.289787	-0.00152628	0.000455777	0.999465	0.998475	1.00046	0.0534636	0.149
	MR Egger	7	0.000176345	0.000893253	0.851275	-0.00157443	0.00192712	1.00018	0.998427	1.00193
	Weighted median	7	-0.00013718	0.000480301	0.775175	-0.00107857	0.00080421	0.999863	0.998922	1.0008
	Simple mode	7	-0.00225211	0.00120382	0.110556	-0.0046116	0.000107381	0.99775	0.995399	1.00011
	Weighted mode	7	0.000292116	0.000481068	0.565958	-0.000650778	0.00123501	1.00029	0.999349	1.00124
MIP1α	Inverse variance weighted	8	0.000829843	0.000659249	0.208113	-0.000462285	0.00212197	1.00083	0.999538	1.00212	0.258456	0.281
	MR Egger	8	-0.00611644	0.00465646	0.236991	-0.0152431	0.00301021	0.993902	0.984872	1.00301
	Weighted median	8	0.000920177	0.000802476	0.251517	-0.000652676	0.00249303	1.00092	0.999348	1.0025
	Simple mode	8	0.00113606	0.00143018	0.453075	-0.00166708	0.0039392	1.00114	0.998334	1.00395
	Weighted mode	8	0.0010168	0.00131637	0.465136	-0.00156328	0.00359689	1.00102	0.998438	1.0036
MIG	Inverse variance weighted	6	-0.000919665	0.000817684	0.260708	-0.00252233	0.000682996	0.999081	0.997481	1.00068	0.128671	0.163
	MR Egger	6	-0.00232823	0.003456	0.537439	-0.00910199	0.00444553	0.997674	0.990939	1.00446
	Weighted median	6	-1.2259e-05	0.00088141	0.988903	-0.00173982	0.0017153	0.999988	0.998262	1.00172
	Simple mode	6	0.00034238	0.00147584	0.825742	-0.00255027	0.00323503	1.00034	0.997453	1.00324
	Weighted mode	6	0.000472319	0.00128676	0.728596	-0.00204972	0.00299436	1.00047	0.997952	1.003
MCSF	Inverse variance weighted	4	-0.000452952	0.000616404	0.462443	-0.0016611	0.0007552	0.999547	0.99834	1.00076	0.961898	0.957
	MR Egger	4	-0.00135365	0.00192974	0.555646	-0.00513594	0.00242864	0.998647	0.994877	1.00243
	Weighted median	4	-0.000469323	0.000771061	0.542742	-0.0019806	0.00104196	0.999531	0.998021	1.00104
	Simple mode	4	-0.000473565	0.00097722	0.661137	-0.00238892	0.00144179	0.999527	0.997614	1.00144
	Weighted mode	4	-0.000613561	0.000840372	0.518172	-0.00226069	0.00103357	0.999387	0.997742	1.00103
IFN-γ	Inverse variance weighted	3	-0.00237865	0.00131683	0.070864	-0.00495964	0.000202333	0.997624	0.995053	1.0002	0.760714
	MR Egger	3	0.0118797	0.0193372	0.649287	-0.0260212	0.0497805	1.01195	0.974314	1.05104
	Weighted median	3	-0.00181597	0.00160884	0.259006	-0.00496929	0.00133735	0.998186	0.995043	1.00134
	Simple mode	3	-0.00176571	0.0018624	0.443155	-0.00541601	0.00188458	0.998236	0.994599	1.00189
	Weighted mode	3	-0.00176571	0.00182439	0.435229	-0.00534152	0.00181009	0.998236	0.994673	1.00181
bFGF	Inverse variance weighted	9	0.000194749	0.000813522	0.810803	-0.00139975	0.00178925	1.00019	0.998601	1.00179	0.326613	0.324
	MR Egger	9	0.001319	0.00453893	0.77978	-0.00757731	0.0102153	1.00132	0.992451	1.01027
	Weighted median	9	0.00108437	0.00104736	0.30051	-0.000968452	0.0031372	1.00108	0.999032	1.00314
	Simple mode	9	0.000991448	0.00166553	0.568113	-0.00227299	0.00425589	1.00099	0.99773	1.00426
	Weighted mode	9	0.00102435	0.00158162	0.535347	-0.00207563	0.00412433	1.00102	0.997927	1.00413
GCSF	Inverse variance weighted	7	0.000209474	0.00090101	0.816159	-0.00155651	0.00197545	1.00021	0.998445	1.00198	0.81442	0.804
	MR Egger	7	-0.00101403	0.011003	0.93015	-0.0225799	0.0205518	0.998986	0.977673	1.02076
	Weighted median	7	0.000579904	0.00119076	0.626257	-0.00175399	0.0029138	1.00058	0.998248	1.00292
	Simple mode	7	0.00115589	0.00170127	0.522201	-0.0021786	0.00449037	1.00116	0.997824	1.0045
	Weighted mode	7	0.00115589	0.00172207	0.527063	-0.00221938	0.00453115	1.00116	0.997783	1.00454
CRP	Inverse variance weighted	4	0.00134593	0.000665202	0.0430389	4.21289e-05	0.00264972	1.00135	1.00004	1.00265	0.56543	0.641
	MR Egger	4	0.00353342	0.00270854	0.321967	-0.00177532	0.00884216	1.00354	0.998226	1.00888
	Weighted median	4	0.0014099	0.000782928	0.0717338	-0.000124639	0.00294444	1.00141	0.999875	1.00295
	Simple mode	4	0.000459952	0.00115399	0.71688	-0.00180187	0.00272178	1.00046	0.9982	1.00273
	Weighted mode	4	0.00181363	0.00102127	0.173838	-0.000188049	0.00381532	1.00182	0.999812	1.00382
PCT	Inverse variance weighted	10	8.97845e-05	0.000469742	0.848419	-0.000830909	0.00101048	1.00009	0.999169	1.00101	0.613305	0.635
	MR Egger	10	0.00423451	0.00542768	0.457751	-0.00640375	0.0148728	1.00424	0.993617	1.01498
	Weighted median	10	0.000501645	0.000615219	0.414848	-0.000704185	0.00170747	1.0005	0.999296	1.00171
	Simple mode	10	0.000695799	0.00104094	0.52063	-0.00134445	0.00273604	1.0007	0.998656	1.00274
	Weighted mode	10	0.000695799	0.000982529	0.496768	-0.00122996	0.00262156	1.0007	0.998771	1.00262
PGE	Inverse variance weighted	3	0.00159084	0.000794508	0.0452535	3.35999e-05	0.00314807	1.00159	1.00003	1.00315	0.846048
	MR Egger	3	0.00226841	0.00192557	0.448074	-0.0015057	0.00604253	1.00227	0.998495	1.00606
	Weighted median	3	0.00171227	0.00084694	0.0432055	5.22713e-05	0.00337228	1.00171	1.00005	1.00338
	Simple mode	3	0.00184725	0.00115126	0.249801	-0.000409226	0.00410373	1.00185	0.999591	1.00411
	Weighted mode	3	0.00174792	0.000993701	0.220649	-0.000199732	0.00369557	1.00175	0.9998	1.0037
IL1ra	Inverse variance weighted	5	1.56881e-05	0.000776212	0.983875	-0.00150569	0.00153706	1.00002	0.998495	1.00154	0.0909144	0.205
	MR Egger	5	0.00225992	0.00167829	0.27082	-0.00102953	0.00554937	1.00226	0.998971	1.00556
	Weighted median	5	6.06922e-05	0.000696527	0.930564	-0.0013045	0.00142588	1.00006	0.998696	1.00143
	Simple mode	5	0.000405279	0.000965186	0.696134	-0.00148649	0.00229704	1.00041	0.998515	1.0023
	Weighted mode	5	7.91455e-06	0.000775628	0.992347	-0.00151232	0.00152815	1.00001	0.998489	1.00153
IL-1β	Inverse variance weighted	5	0.000698221	0.000708324	0.324262	-0.000690093	0.00208654	1.0007	0.99931	1.00209	0.865115	0.878
	MR Egger	5	0.000560009	0.00182415	0.778922	-0.00301533	0.00413535	1.00056	0.996989	1.00414
	Weighted median	5	0.000860059	0.000891565	0.334714	-0.000887408	0.00260753	1.00086	0.999113	1.00261
	Simple mode	5	0.00121664	0.0012266	0.377403	-0.00118751	0.00362078	1.00122	0.998813	1.00363
	Weighted mode	5	0.00096606	0.000999165	0.388362	-0.000992303	0.00292442	1.00097	0.999008	1.00293
IL-2	Inverse variance weighted	8	-0.000492635	0.000543085	0.364351	-0.00155708	0.000571812	0.999507	0.998444	1.00057	0.745251	0.741
	MR Egger	8	-0.00245299	0.00337854	0.495143	-0.00907494	0.00416895	0.99755	0.990966	1.00418
	Weighted median	8	-0.000478523	0.000729147	0.511646	-0.00190765	0.000950605	0.999522	0.998094	1.00095
	Simple mode	8	-0.000445761	0.00111414	0.701016	-0.00262947	0.00173795	0.999554	0.997374	1.00174
	Weighted mode	8	-0.000445761	0.00106828	0.688983	-0.0025396	0.00164808	0.999554	0.997464	1.00165
IL-4	Inverse variance weighted	7	0.000610108	0.00104334	0.558707	-0.00143484	0.00265506	1.00061	0.998566	1.00266	0.228652	0.222
	MR Egger	7	0.000665774	0.00579143	0.912952	-0.0106854	0.012017	1.00067	0.989371	1.01209
	Weighted median	7	-7.36265e-05	0.00128348	0.954255	-0.00258925	0.002442	0.999926	0.997414	1.00244
	Simple mode	7	-0.00128315	0.00239573	0.611497	-0.00597879	0.00341248	0.998718	0.994039	1.00342
	Weighted mode	7	-0.0014156	0.00213609	0.532135	-0.00560234	0.00277114	0.998585	0.994413	1.00277
IL-5	Inverse variance weighted	4	-4.89287e-05	0.00095297	0.959052	-0.00191675	0.00181889	0.999951	0.998085	1.00182	0.171648	0.263
	MR Egger	4	0.00809572	0.00644984	0.336197	-0.00454597	0.0207374	1.00813	0.995464	1.02095
	Weighted median	4	0.000604676	0.000981746	0.537948	-0.00131955	0.0025289	1.0006	0.998681	1.00253
	Simple mode	4	0.00101149	0.00132101	0.499587	-0.00157769	0.00360066	1.00101	0.998424	1.00361
	Weighted mode	4	0.00101149	0.00114192	0.440976	-0.00122667	0.00324965	1.00101	0.998774	1.00325
IL-6	Inverse variance weighted	13	-0.00012066	0.000643493	0.851262	-0.00138191	0.00114059	0.999879	0.998619	1.00114	0.763218	0.814
	MR Egger	13	-0.000202962	0.00170383	0.907327	-0.00354246	0.00313654	0.999797	0.996464	1.00314
	Weighted median	13	0.000139338	0.000900946	0.877092	-0.00162652	0.00190519	1.00014	0.998375	1.00191
	Simple mode	13	0.000536327	0.00150148	0.727146	-0.00240657	0.00347923	1.00054	0.997596	1.00349
	Weighted mode	13	0.000253079	0.000859353	0.773409	-0.00143125	0.00193741	1.00025	0.99857	1.00194
IL-7	Inverse variance weighted	7	0.000390641	0.000415973	0.347679	-0.000424666	0.00120595	1.00039	0.999575	1.00121	0.669764	0.729
	MR Egger	7	0.000797227	0.00101715	0.468649	-0.00119638	0.00279083	1.0008	0.998804	1.00279
	Weighted median	7	0.000521226	0.00050424	0.301283	-0.000467084	0.00150954	1.00052	0.999533	1.00151
	Simple mode	7	0.000410964	0.000763228	0.609642	-0.00108496	0.00190689	1.00041	0.998916	1.00191
	Weighted mode	7	0.000505513	0.000558009	0.399893	-0.000588185	0.00159921	1.00051	0.999412	1.0016
IL-8	Inverse variance weighted	20	-0.000122871	0.000886478	0.889762	-0.00186037	0.00161463	0.999877	0.998141	1.00162	0.103155	0.121
	MR Egger	20	-0.0114662	0.00543519	0.0491542	-0.0221192	-0.000813225	0.988599	0.978124	0.999187
	Weighted median	20	-0.000343823	0.00110823	0.756375	-0.00251596	0.00182832	0.999656	0.997487	1.00183
	Simple mode	20	-0.00116904	0.00218994	0.599654	-0.00546133	0.00312324	0.998832	0.994554	1.00313
	Weighted mode	20	-0.00111764	0.00205462	0.592791	-0.00514469	0.0029094	0.998883	0.994869	1.00291
IL-9	Inverse variance weighted	4	0.000429248	0.000949715	0.651287	-0.00143219	0.00229069	1.00043	0.998569	1.00229	0.256241	0.365
	MR Egger	4	0.00180858	0.00696733	0.819466	-0.0118474	0.0154645	1.00181	0.988223	1.01558
	Weighted median	4	0.000413762	0.00100389	0.680223	-0.00155386	0.00238139	1.00041	0.998447	1.00238
	Simple mode	4	0.000362272	0.00162502	0.837904	-0.00282277	0.00354732	1.00036	0.997181	1.00355
	Weighted mode	4	0.000485935	0.00147041	0.762775	-0.00239606	0.00336793	1.00049	0.997607	1.00337
IL-10	Inverse variance weighted	16	0.000109665	0.000519611	0.832846	-0.000908771	0.0011281	1.00011	0.999092	1.00113	0.0907251	0.135
	MR Egger	16	0.00112632	0.00113485	0.337804	-0.00109798	0.00335062	1.00113	0.998903	1.00336
	Weighted median	16	0.000468158	0.000548095	0.39302	-0.000606109	0.00154242	1.00047	0.999394	1.00154
	Simple mode	16	-0.000247986	0.00127717	0.84865	-0.00275125	0.00225528	0.999752	0.997253	1.00226
	Weighted mode	16	0.000470746	0.000613748	0.454983	-0.0007322	0.00167369	1.00047	0.999268	1.00168
IL-13	Inverse variance weighted	13	-0.000134446	0.000308492	0.662968	-0.00073909	0.000470197	0.999866	0.999261	1.00047	0.476221	0.427
	MR Egger	13	0.000929027	0.000654691	0.183599	-0.000354168	0.00221222	1.00093	0.999646	1.00221
	Weighted median	13	0.000314156	0.000405252	0.438215	-0.000480138	0.00110845	1.00031	0.99952	1.00111
	Simple mode	13	0.000196077	0.000956269	0.840975	-0.00167821	0.00207036	1.0002	0.998323	1.00207
	Weighted mode	13	0.000319539	0.000379769	0.416574	-0.000424808	0.00106389	1.00032	0.999575	1.00106
IL-16	Inverse variance weighted	5	0.000418663	0.000701402	0.550577	-0.000956084	0.00179341	1.00042	0.999044	1.0018	0.218891	0.284
	MR Egger	5	-0.00588562	0.00289542	0.134988	-0.0115606	-0.000210598	0.994132	0.988506	0.999789
	Weighted median	5	0.000175689	0.000739675	0.812252	-0.00127407	0.00162545	1.00018	0.998727	1.00163
	Simple mode	5	0.000230492	0.0010586	0.838294	-0.00184437	0.00230535	1.00023	0.998157	1.00231
	Weighted mode	5	3.64731e-06	0.000954631	0.997135	-0.00186743	0.00187472	1	0.998134	1.00188
IL-17	Inverse variance weighted	6	1.29895e-05	0.000877043	0.988183	-0.00170602	0.00173199	1.00001	0.998295	1.00173	0.493586	0.5
	MR Egger	6	-0.0187657	0.0125131	0.208078	-0.0432913	0.00576001	0.981409	0.957632	1.00578
	Weighted median	6	-0.000393756	0.00119132	0.741006	-0.00272874	0.00194123	0.999606	0.997275	1.00194
	Simple mode	6	-0.000717081	0.00166481	0.684602	-0.00398011	0.00254595	0.999283	0.996028	1.00255
	Weighted mode	6	-0.00105983	0.00161701	0.541148	-0.00422917	0.00210952	0.998941	0.99578	1.00211
IL-18	Inverse variance weighted	7	-8.66867e-06	0.0005353	0.98708	-0.00105786	0.00104052	0.999991	0.998943	1.00104	0.359834	0.368
	MR Egger	7	-0.000611573	0.00122186	0.637953	-0.00300641	0.00178326	0.999389	0.996998	1.00178
	Weighted median	7	-0.000445301	0.000683131	0.514495	-0.00178424	0.000893635	0.999555	0.998217	1.00089
	Simple mode	7	-0.000614322	0.00106299	0.584339	-0.00269777	0.00146913	0.999386	0.997306	1.00147
	Weighted mode	7	-0.000778647	0.000884834	0.412718	-0.00251292	0.000955627	0.999222	0.99749	1.00096
IL-12p70	Inverse variance weighted	3	0.000223809	0.000442228	0.612791	-0.000642957	0.00109057	1.00022	0.999357	1.00109	0.464837
	MR Egger	3	0.00110741	0.000875145	0.425756	-0.000607874	0.00282269	1.00111	0.999392	1.00283
	Weighted median	3	0.000253295	0.000466968	0.587526	-0.000661962	0.00116855	1.00025	0.999338	1.00117
	Simple mode	3	-0.00109982	0.00105296	0.405898	-0.00316363	0.000963985	0.998901	0.996841	1.00096
	Weighted mode	3	0.000420532	0.000469454	0.464896	-0.000499598	0.00134066	1.00042	0.999501	1.00134
IL2rα	Inverse variance weighted	11	-0.00127584	0.000838793	0.128249	-0.00291988	0.000368195	0.998725	0.997084	1.00037	0.48195	0.527
	MR Egger	11	0.00809457	0.00689415	0.270478	-0.00541796	0.0216071	1.00813	0.994597	1.02184
	Weighted median	11	-0.000674813	0.00119113	0.571034	-0.00300944	0.00165981	0.999325	0.996995	1.00166
	Simple mode	11	-0.00100013	0.0019656	0.621915	-0.0048527	0.00285243	0.999	0.995159	1.00286
	Weighted mode	11	-0.00100013	0.00184248	0.599142	-0.00461139	0.00261112	0.999	0.995399	1.00261
βNGF	Inverse variance weighted	12	-0.00137081	0.000768303	0.0743904	-0.00287668	0.000135064	0.99863	0.997127	1.00014	0.191612	0.204
	MR Egger	12	-0.000326463	0.00438403	0.942108	-0.00891915	0.00826623	0.999674	0.991121	1.0083
	Weighted median	12	-0.000652802	0.00103196	0.527006	-0.00267545	0.00136985	0.999347	0.997328	1.00137
	Simple mode	12	0.000852614	0.0019102	0.664006	-0.00289139	0.00459662	1.00085	0.997113	1.00461
	Weighted mode	12	0.00088405	0.00190013	0.650822	-0.0028402	0.0046083	1.00088	0.997164	1.00462
CXCL16	Inverse variance weighted	13	0.000760076	0.000540666	0.159779	-0.000299629	0.00181978	1.00076	0.9997	1.00182	0.370577	0.328
	MR Egger	13	0.00131729	0.00132378	0.341077	-0.00127732	0.0039119	1.00132	0.998723	1.00392
	Weighted median	13	-0.000218264	0.000771228	0.77717	-0.00172987	0.00129334	0.999782	0.998272	1.00129
	Simple mode	13	-0.000719441	0.00140995	0.619125	-0.00348295	0.00204406	0.999281	0.996523	1.00205
	Weighted mode	13	-0.000415952	0.00108421	0.707953	-0.00254101	0.00170911	0.999584	0.997462	1.00171
CTACK	Inverse variance weighted	8	0.000349202	0.000521817	0.503365	-0.000673559	0.00137196	1.00035	0.999327	1.00137	0.714904	0.702
	MR Egger	8	0.00347489	0.00336755	0.341918	-0.0031255	0.0100753	1.00348	0.996879	1.01013
	Weighted median	8	0.000879888	0.000676603	0.193447	-0.000446253	0.00220603	1.00088	0.999554	1.00221
	Simple mode	8	0.000976833	0.00102154	0.370801	-0.00102538	0.00297904	1.00098	0.998975	1.00298
	Weighted mode	8	0.00106848	0.000962163	0.30347	-0.000817363	0.00295432	1.00107	0.999183	1.00296
