# Supplementary material for: Exploration of the causal relationship between inflammatory cytokines and prostate carcinoma: a comprehensive Mendelian randomization study
Source: Front Oncol. 2024 Aug 29;14:1381803. doi: 10.3389/fonc.2024.1381803 (PMC11390350; doi:10.3389/fonc.2024.1381803)
Supplement: Supplementary file 3 [file Table3.xlsx]

## Sheet: Sheet1
outcome	method	nsnp	b	se	pval	or	or_lci95	or_uci95	Het-pval	MR-PRESSO
MCP1	Inverse variance weighted	10	-0.592439	3.51941	0.86632	0.552977	0.000558374	547.632	0.881492	0.883
SCGFβ	Inverse variance weighted	9	3.68584	5.96686	0.536761	39.8784	0.000332387	4.78444e+06	0.358829	0.519
VEGF	Inverse variance weighted	10	0.163886	3.87373	0.966254	1.17808	0.000594005	2336.47	0.405506	0.403
PDGFbb	Inverse variance weighted	10	1.72904	4.64208	0.709542	5.63527	0.000630224	50388.8	0.0736209	0.078
Eotaxin	Inverse variance weighted	10	0.913624	3.54423	0.796579	2.49334	0.00239811	2592.36	0.811704	0.839
MIF	Inverse variance weighted	10	-4.45846	5.39703	0.40875	0.0115802	2.94897e-07	454.736	0.584536	0.571
TRAIL	Inverse variance weighted	10	1.95676	3.52849	0.579196	7.07638	0.00701933	7133.9	0.71953	0.732
HGF	Inverse variance weighted	10	-0.772751	3.37527	0.818912	0.461741	0.000618459	344.736	0.0829353	0.164
GROα	Inverse variance weighted	10	2.23487	5.3882	0.67831	9.34525	0.000242135	360681	0.468428	0.491
IP10	Inverse variance weighted	10	-1.84416	5.26733	0.726254	0.158158	5.19334e-06	4816.53	0.898741	0.895
TNFβ	Inverse variance weighted	10	-2.25051	9.92793	0.820669	0.105346	3.73071e-10	2.97468e+07	0.133208	0.149
TNFα	Inverse variance weighted	9	5.96994	7.36078	0.417338	391.482	0.000212369	7.2166e+08	0.130963	0.209
SDF1α	Inverse variance weighted	10	-4.81658	5.07075	0.342176	0.00809445	3.90732e-07	167.685	0.0402805	0.494
SCF	Inverse variance weighted	10	-6.74566	3.01736	0.0253768	0.00117598	3.17668e-06	0.435335	0.176469	0.136
RANTES	Inverse variance weighted	9	-2.01836	5.90938	0.732688	0.132874	1.23959e-06	14243	0.863111	0.914
MIP1β	Inverse variance weighted	10	3.38887	3.98312	0.394875	29.6326	0.0120578	72823.3	0.240174	0.28
MIP1α	Inverse variance weighted	9	-3.75086	6.10599	0.539023	0.0234975	1.49107e-07	3702.94	0.362522	0.444
MIG	Inverse variance weighted	10	0.261485	5.98266	0.965138	1.29886	1.04959e-05	160733	0.232038	0.252
MCSF	Inverse variance weighted	10	3.63745	7.15703	0.611289	37.9947	3.07278e-05	4.698e+07	0.267296	0.281
IFN-γ	Inverse variance weighted	9	3.72588	3.94755	0.345249	41.5076	0.0181094	95137.5	0.570867	0.242
bFGF	Inverse variance weighted	10	4.40002	3.67212	0.230829	81.4527	0.060973	108811	0.648421	0.636
GCSF	Inverse variance weighted	9	-0.228838	3.98439	0.9542	0.795457	0.000322876	1959.74	0.393201	0.464
CRP	Inverse variance weighted	9	4.58423	4.839	0.343461	97.9276	0.00744497	1.28809e+06	0.272799	0.29
PCT	Inverse variance weighted	11	8.66241	5.50084	0.115316	5781.44	0.120124	2.78256e+08	0.656646	0.474
PGE	Inverse variance weighted	10	-3.56917	3.57515	0.318122	0.0281793	2.55092e-05	31.1288	0.220123	0.105
IL1ra	Inverse variance weighted	10	0.0302635	2.55603	0.990553	1.03073	0.00687715	154.482	0.648832	0.715
IL-1β	Inverse variance weighted	9	0.656748	5.55329	0.905859	1.92851	3.61547e-05	102868	0.157907	0.208
IL-2	Inverse variance weighted	9	-1.3805	6.08283	0.820462	0.251452	1.66974e-06	37867	0.372769	0.476
IL-4	Inverse variance weighted	9	1.04154	3.84535	0.786502	2.83357	0.00151044	5315.74	0.734309	0.812
IL-5	Inverse variance weighted	9	0.869034	7.07005	0.902172	2.38461	2.287e-06	2.48638e+06	0.186185	0.263
IL-6	Inverse variance weighted	10	-1.20261	2.96749	0.685286	0.30041	0.000894827	100.853	0.596512	0.641
IL-7	Inverse variance weighted	9	-2.13486	5.9226	0.718503	0.118261	1.07504e-06	13009.4	0.453018	0.503
IL-8	Inverse variance weighted	10	-1.06146	2.71307	0.695622	0.345952	0.00169668	70.5393	0.835023	0.872
IL-9	Inverse variance weighted	9	10.3554	6.12222	0.0907519	31426	0.193176	5.11241e+09	0.332785	0.352
IL-10	Inverse variance weighted	10	5.1658	3.92703	0.18836	175.178	0.079565	385687	0.316177	0.274
IL-13	Inverse variance weighted	9	-0.607537	7.20492	0.9328	0.544691	4.01048e-07	739783	0.136948	0.214
IL-16	Inverse variance weighted	10	-6.0606	5.49776	0.270298	0.00233301	4.87676e-08	111.61	0.409575	0.399
IL-17	Inverse variance weighted	9	-4.47285	3.92679	0.254677	0.0114147	5.18701e-06	25.1195	0.681464	0.747
IL-18	Inverse variance weighted	10	2.57816	2.54509	0.311062	13.1729	0.0897964	1932.44	0.574623	0.717
IL-12p70	Inverse variance weighted	10	3.99933	3.51676	0.255446	54.5614	0.0553812	53753.8	0.439369	0.421
IL2rα	Inverse variance weighted	10	-0.0464791	3.70445	0.989989	0.954585	0.000670698	1358.63	0.245156	0.302
βNGF	Inverse variance weighted	10	-1.11678	3.83828	0.771084	0.327333	0.000176921	605.621	0.170645	0.181
CXCL16	Inverse variance weighted	10	-3.93634	2.26674	0.0824632	0.0195195	0.000229607	1.6594	0.933997	0.962
CTACK	Inverse variance weighted	11	3.0873	5.50084	0.574633	21.9178	0.000455396	1.05488e+06	0.965772	0.79
