# Supplementary material for: Exploration of the causal relationship between inflammatory cytokines and prostate carcinoma: a comprehensive Mendelian randomization study
Source: Front Oncol. 2024 Aug 29;14:1381803. doi: 10.3389/fonc.2024.1381803 (PMC11390350; doi:10.3389/fonc.2024.1381803)
Supplement: Supplementary file 4 [file Table4.xlsx]

## Sheet: Sheet1
Inflammatory factors		Cytokines	Abbreviation	Sample size	Number of SNPs
MCP1		Monocyte chemotactic protein-1 (CCL2)	MCP1	8293	9801908
SCGFβ		Stem cell growth factor beta	SCGFβ	3682	9574890
VEGF		Vascular endothelial growth factor	VEGF	7118	9784803
PDGFbb		Platelet-derived growth factor-BB	PDGFbb	8293	9800009
Eotaxin		Eotaxin (CCL11)	Eotaxin	8153	9793404
MIF		Macrophage migration inhibitory factor (glycosylation-inhibiting factor)	MIF	3494	9537573
TRAIL		TNF-related apoptosis-inducing ligand	TRAIL	8186	9698525
HGF		Hepatocyte growth factor	HGF	21758	12703547
GROα		Growth regulated oncogene-α (CXCL1)	GROα	3505	9528505
IP10		Interferon gamma-induced protein 10 (CXCL10)	IP10	3685	9576881
TNFβ		Tumor necrosis factor-beta	TNFβ	1559	6304298
TNFα		Tumor necrosis factor-alpha	TNFα	3454	9500449
SDF1α		Stromal cell-derived factor-1 alpha (CXCL12)	SDF1α	5998	9736366
SCF		Stem cell factor	SCF	21758	13102995
RANTES		Regulated on activation, normal T cells expressed and secreted (CCL5)	RANTES	3421	9523827
MIP1β		Macrophage inflammatory protein-1β (CCL4)	MIP1β	8243	9802973
MIP1α		Macrophage inflammatory protein-1α (CCL3)	MIP1α	3552	9519267
MIG		Monokine induced by interferon-gamma (CXCL9)	MIG	3685	9579894
MCSF		Macrophage colony-stimulating factor	MCSF	840	9184521
IFN-γ		Interferon-gamma IFN-γ	IFN-γ	7701	9785363
bFGF		Basic fibroblast growth factor	bFGF	7565	9790946
GCSF		Granulocyte colony-stimulating factor	GCSF	7904	9788961
CRP		C-reactive protein levels	CRP	9544	23258877
PCT		Procalcitonin	PCT	3301	10534735
PGE		Prostaglandin E synthase 2	PGE-2-2	10708	15566910
IL1ra		Interleukin-1 receptor antagonist	IL1ra	21758	13081270
IL-1β		Interleukin-1-beta	IL-1β	3309	9983642
IL-2		Interleukin-2	IL-2	3475	9512914
IL-4		Interleukin-4	IL-4	8124	9786064
IL-5		Interleukin-5	IL-5	3364	9450731
IL-6		Interleukin-6	IL-6	21758	11782139
IL-7		Interleukin-7	IL-7	3409	9692306
IL-8		Interleukin-8	IL-8	21758	12717989
IL-9		Interleukin-9	IL-9	3634	9567876
IL-10		Interleukin-10	IL-10	7681	9793445
IL-13		Interleukin-13	IL-13	3557	9539073
IL-16		Interleukin-16	IL-16	3483	9551485
IL-17		Interleukin-17	IL-17	7760	9786653
IL-18		Interleukin-18	IL-18	21758	13102515
IL-12p70		Interleukin-12p70	IL-12p70	8270	9799886
IL2rα		Interleukin-2 receptor, subunit alpha	IL2rα	10708	15567202
βNGF		Beta nerve growth factor	βNGF	21758	11675444
CXCL16		C-X-C motif chemokine 16	CXCL16	21758	13144526
CTACK		C-C motif chemokine 27	CTACK	3301	10534735
